# Supplementary material for: Effects of Experimentally Induced Lower Limb Muscle Fatigue on Healthy Adults’ Gait: A Systematic Review
Source: Bioengineering (Basel). 2025 Feb 22;12(3):225. doi: 10.3390/bioengineering12030225 (PMC11939146; doi:10.3390/bioengineering12030225)
Supplement: Supplementary file 1 [file bioengineering-12-00225-s001.zip]

Archive with 1 entries (1 files):
- bioengineering-3453517-supplementary.pdf
